# Supplementary material for: Python code smells detection using conventional machine learning models
Source: PeerJ Comput Sci. 2023 May 29;9:e1370. doi: 10.7717/peerj-cs.1370 (PMC10280480; doi:10.7717/peerj-cs.1370)
Supplement: Supplemental Information 1 [file peerj-cs-09-1370-s001.zip]

Archive with 2 entries (2 files):
- Code v1.ipynb
- __MACOSX/._Code v1.ipynb
