# Supplementary material for: Python code smells detection using conventional machine learning models
Source: PeerJ Comput Sci. 2023 May 29;9:e1370. doi: 10.7717/peerj-cs.1370 (PMC10280480; doi:10.7717/peerj-cs.1370)
Supplement: Supplemental Information 1 [file peerj-cs-09-1370-s001.zip › Code v1.ipynb]

# %% [code]
from sklearn.model_selection import cross_val_score
from sklearn.model_selection import cross_validate
from sklearn.model_selection import RepeatedStratifiedKFold
from sklearn.model_selection import cross_val_predict
from sklearn.tree import DecisionTreeClassifier
from sklearn.model_selection import KFold
import pandas as pd
from sklearn.utils import shuffle
from sklearn.linear_model import LinearRegression
from sklearn import svm
from sklearn.neural_network import MLPClassifier
from sklearn.linear_model import SGDClassifier
from sklearn.ensemble import RandomForestClassifier
import sklearn.metrics as metrics
from scipy.stats import wilcoxon
from sklearn.metrics import matthews_corrcoef
import numpy as np 
from sklearn.linear_model import LogisticRegression
from sklearn.model_selection import GridSearchCV
from sklearn.model_selection import RandomizedSearchCV
from sklearn.metrics import make_scorer
import seaborn as sns
import matplotlib.pyplot as plt
from sklearn.metrics import make_scorer

# %% [markdown]
## Decision Tree 

# %% [code]
def Decision_Tree(file_name):
    global DT_Scores
    global DT_accuracy
    Dataset = pd.read_csv(file_name)
    param_dist = {'max_depth':list(np.arange(1, 100, step=10)) + [None]}
    X = Dataset.iloc[:, 0:-1]
    Y = Dataset.iloc[:,-1]
    tree = DecisionTreeClassifier()
    rfolds = RepeatedStratifiedKFold(n_splits= 10 , n_repeats=10 , random_state=0) 
    mcc = make_scorer(matthews_corrcoef)
    tree_cv = RandomizedSearchCV(tree, param_dist, cv=rfolds, return_train_score=True, scoring = mcc)
    tree_cv.fit(X,Y)
    DT_Scores = cross_val_score(tree_cv.best_estimator_,X,Y,scoring = mcc, cv=rfolds)
    DT_accuracy = cross_val_score(tree_cv.best_estimator_,X,Y,scoring = 'accuracy', cv=rfolds)
    print("Tuned Decision Tree Parameters: {}".format(tree_cv.best_params_))
    print("Best MCC score is {}".format(DT_Scores.mean()))
    print("Best accuracy is {}".format(DT_accuracy.mean()))

# %% [markdown]
## Random Forest

# %% [code]
def Random_Forest(file_name):
    global RF_Scores
    global RF_Accuracy
    Dataset = pd.read_csv(file_name)
    param_dist = {'n_estimators': [100, 200, 300]}
    X = Dataset.iloc[:, 0:-1]
    Y = Dataset.iloc[:,-1]
    rf = RandomForestClassifier()
    rfolds = RepeatedStratifiedKFold(n_splits= 10 , n_repeats=10) 
    mcc = make_scorer(matthews_corrcoef)
    rf_cv = RandomizedSearchCV(rf, param_dist, cv=rfolds, scoring = mcc)
    rf_cv.fit(X,Y)
    RF_Scores = cross_val_score(rf_cv.best_estimator_,X,Y,scoring = mcc, cv=rfolds)
    RF_Accuracy = cross_val_score(rf_cv.best_estimator_,X,Y,scoring = 'accuracy', cv=rfolds)
    print("Tuned Decision Tree Parameters: {}".format(rf_cv.best_params_))
    print("Best MCC score is {}".format(RF_Scores.mean()))
    print("Best accuracy is {}".format(RF_Accuracy.mean()))

# %% [markdown]

## Logistic Regression

# %% [code]
def Logistic_Regression(file_name):
    global LR_Scores
    global LR_Accuracy
    Dataset = pd.read_csv(file_name)
    Dataset = shuffle(Dataset,random_state=0)
    param_dist = {'C': np.arange(0, 1, 0.01)}
    X = Dataset.iloc[:, 0:-1]
    Y = Dataset.iloc[:,-1]
    lr = LogisticRegression()
    rfolds = RepeatedStratifiedKFold(n_splits= 10 , n_repeats=10) 
    mcc = make_scorer(matthews_corrcoef)
    lr_cv = RandomizedSearchCV(lr, param_dist, cv=rfolds, scoring = mcc)
    lr_cv.fit(X,Y)
    LR_Scores = cross_val_score(lr_cv.best_estimator_,X,Y,scoring = mcc, cv=rfolds)
    LR_Accuracy = cross_val_score(lr_cv.best_estimator_,X,Y,scoring = 'accuracy', cv=rfolds)
    print("Tuned Decision Tree Parameters: {}".format(lr_cv.best_params_))
    print("Best MCC score is {}".format(LR_Scores.mean()))
    print("Best accuracy is {}".format(LR_Accuracy.mean()))

# %% [markdown]
## Support Vector Machine

# %% [code]
def SVM(file_name):
    global SVM_Scores
    global SVM_Accuracy
    Dataset = pd.read_csv(file_name)
    Dataset = shuffle(Dataset,random_state=0)
    param_dist = {"C": [.01, .1, 1, 5, 10, 100],"gamma": [0, .01, .1, 1, 5, 10, 100]}
    X = Dataset.iloc[:, 0:-1]
    Y = Dataset.iloc[:,-1]
    svm_clf = svm.SVC()
    rfolds = RepeatedStratifiedKFold(n_splits= 10 , n_repeats=10) 
    mcc = make_scorer(matthews_corrcoef)
    svm_cv = RandomizedSearchCV(svm_clf, param_dist, cv=rfolds, scoring = mcc)
    svm_cv.fit(X,Y)
    SVM_Scores = cross_val_score(svm_cv.best_estimator_,X,Y,scoring = mcc, cv=rfolds)
    SVM_Accuracy = cross_val_score(svm_cv.best_estimator_,X,Y,scoring = 'accuracy', cv=rfolds)
    print("Tuned Decision Tree Parameters: {}".format(svm_cv.best_params_))
    print("Best MCC score is {}".format(SVM_Scores.mean()))
    print("Best accuracy is {}".format(SVM_Accuracy.mean()))

# %% [markdown]
## Multi-Layer Perceptron

# %% [code]
def MLP(file_name):
    global MLP_Scores
    global MLP_Accuracy
    Dataset = pd.read_csv(file_name)
    Dataset = shuffle(Dataset,random_state=0)
    param_dist = {"hidden_layer_sizes": [4, 8, 16, 32, 64, 100]}
    X = Dataset.iloc[:, 0:-1]
    Y = Dataset.iloc[:,-1]
    mlp_clf = MLPClassifier()
    rfolds = RepeatedStratifiedKFold(n_splits= 10 , n_repeats=10) 
    mcc = make_scorer(matthews_corrcoef)
    mlp_cv = RandomizedSearchCV(mlp_clf, param_dist, cv=rfolds, scoring = mcc)
    mlp_cv.fit(X,Y)
    MLP_Scores = cross_val_score(mlp_cv.best_estimator_,X,Y,scoring = mcc, cv=rfolds)
    MLP_Accuracy = cross_val_score(mlp_cv.best_estimator_,X,Y,scoring = 'accuracy', cv=rfolds)
    print("Tuned Decision Tree Parameters: {}".format(mlp_cv.best_params_))
    print("Best MCC score is {}".format(MLP_Scores.mean()))
    print("Best accuracy is {}".format(MLP_Accuracy.mean()))

# %% [markdown]
## Stochastic Gradient Descent

# %% [code]
def SGD(file_name):
    global SGD_Scores
    global SGD_Accuracy
    Dataset = pd.read_csv(file_name)
    Dataset = shuffle(Dataset,random_state=0)
    X = Dataset.iloc[:, 0:-1]
    Y = Dataset.iloc[:,-1]
    sgd_clf = SGDClassifier()
    rfolds = RepeatedStratifiedKFold(n_splits= 10 , n_repeats=10) 
    mcc = make_scorer(matthews_corrcoef)
    SGD_Scores = cross_validate(sgd_clf,X,Y,cv = rfolds, scoring = mcc )
    SGD_Accuracy = cross_val_score(sgd_clf,X,Y,cv = rfolds)
    print("mcc: " , SGD_Scores['test_score'].mean())
    print ("accuracy: " , SGD_Accuracy.mean())

# %% [code]
def wilcoxonTest(firstModelScore , secondModelScore):
    win , loss = " " , " "
    stat,p= wilcoxon(firstModelScore, secondModelScore, zero_method='zsplit')
    mean1 = firstModelScore.mean()
    mean2 =  secondModelScore.mean()
    alpha = 0.05
    if(p<=0.05):
        if(mean1>mean2):
            win = "Model1"
            loss = "Model2"
        else:
            win = "Model2"
            loss = "Model1"
        
    wilcoxonResults = {"winner: " : win , "losser: " : loss , "statics: ": stat , "p-Value: ": p } 
    return wilcoxonResults  

# %% [markdown]
# Large Class Dataset 

# %% [code]
Decision_Tree('Python_LargeClassSmell_Dataset_Scaled_GainRatio.csv')

# %% [code]
Random_Forest('Python_LargeClassSmell_Dataset_Scaled_GainRatio.csv')

# %% [code]
Logistic_Regression('Python_LargeClassSmell_Dataset_Scaled_GainRatio.csv')

# %% [code]
SVM('Python_LargeClassSmell_Dataset_Scaled_GainRatio.csv')

# %% [code]
MLP('Python_LargeClassSmell_Dataset_Scaled_GainRatio.csv')

# %% [code]
SGD('Python_LargeClassSmell_Dataset_Scaled_GainRatio.csv')

# %% [markdown]
## Large Class Wilcoxon Test

# %% [code]
wilcoxonTest(DT_Scores, RF_Scores)

# %% [code]
wilcoxonTest(DT_Scores,LR_Scores)

# %% [code]
wilcoxonTest(DT_Scores,SVM_Scores)

# %% [code]
wilcoxonTest(DT_Scores,MLP_Scores)

# %% [code]
wilcoxonTest(DT_Scores,SGD_Scores['test_score'])

# %% [code]
wilcoxonTest(RF_Scores,LR_Scores)

# %% [code]
wilcoxonTest(RF_Scores,SVM_Scores)

# %% [code]
wilcoxonTest(RF_Scores,MLP_Scores)

# %% [code]
wilcoxonTest(RF_Scores,SGD_Scores['test_score'])

# %% [code]
wilcoxonTest(LR_Scores,SVM_Scores)

# %% [code]
wilcoxonTest(LR_Scores,MLP_Scores)

# %% [code]
wilcoxonTest(LR_Scores,SGD_Scores['test_score'])

# %% [code]
wilcoxonTest(SVM_Scores,MLP_Scores)

# %% [code]
wilcoxonTest(SVM_Scores,SGD_Scores['test_score'])

# %% [code]
wilcoxonTest(MLP_Scores,SGD_Scores['test_score'])

# %% [markdown]
# Large Class Boxplot

# %% [code]
#LargeClass
df=pd.DataFrame({'DT':DT_Scores,'RF':RF_Scores,'LR':LR_Scores,'SVM':SVM_Scores
                ,'MLP':MLP_Scores,'SGD':SGD_Scores['test_score']} )

# %% [code]
colors = ['#78C850',  '#6890F0','#F8D030', '#F85888', '#705898', '#98D8D8']
boxplot =sns.boxplot(x="variable", y="value", data=pd.melt(df),palette="Pastel1")
boxplot.axes.set_title("Large Class", fontsize=14)
boxplot.set_xlabel("Classifier", fontsize=14)
boxplot.set_ylabel("MCC Score", fontsize=14)
plt.show()

# %% [code]
#LargeClass
df=pd.DataFrame({'DT':DT_accuracy,'RF':RF_Accuracy,'LR':LR_Accuracy,'SVM':SVM_Accuracy
                ,'MLP':MLP_Accuracy,'SGD':SGD_Accuracy} )

# %% [code]
boxplot =sns.boxplot(x="variable", y="value", data=pd.melt(df),palette="Pastel1")
boxplot.axes.set_title("Large Class", fontsize=14)
boxplot.set_xlabel("Classifier", fontsize=14)
boxplot.set_ylabel("Accuracy", fontsize=14)
plt.show()

# %% [markdown]
# Long Method Dataset 

# %% [code]
Decision_Tree('Python_LongMethodSmell_Dataset_Scaled_GainRatio.csv')

# %% [code]
Random_Forest('Python_LongMethodSmell_Dataset_Scaled_GainRatio.csv')

# %% [code]
Logistic_Regression('Python_LongMethodSmell_Dataset_Scaled_GainRatio.csv')

# %% [code]
SVM('Python_LongMethodSmell_Dataset_Scaled_GainRatio.csv')

# %% [code]
MLP('Python_LongMethodSmell_Dataset_Scaled_GainRatio.csv')

# %% [code]
SGD('Python_LongMethodSmell_Dataset_Scaled_GainRatio.csv')

# %% [markdown]
## Long Method Wilcoxon Test

# %% [code]
wilcoxonTest(DT_Scores,RF_Scores)

# %% [code]
wilcoxonTest(DT_Scores,LR_Scores)

# %% [code]
wilcoxonTest(DT_Scores,SVM_Scores)

# %% [code]
wilcoxonTest(DT_Scores,MLP_Scores)

# %% [code]
wilcoxonTest(DT_Scores,SGD_Scores['test_score'])

# %% [code]
wilcoxonTest(RF_Scores,LR_Scores)

# %% [code]
wilcoxonTest(RF_Scores,SVM_Scores)

# %% [code]
wilcoxonTest(RF_Scores,MLP_Scores)

# %% [code]
wilcoxonTest(RF_Scores,SGD_Scores['test_score'])

# %% [code]
wilcoxonTest(LR_Scores,SVM_Scores)

# %% [code]
wilcoxonTest(LR_Scores,MLP_Scores)

# %% [code]
wilcoxonTest(LR_Scores,SGD_Scores['test_score'])

# %% [code]
wilcoxonTest(SVM_Scores,MLP_Scores)

# %% [code]
wilcoxonTest(SVM_Scores,SGD_Scores['test_score'])

# %% [code]
wilcoxonTest(MLP_Scores,SGD_Scores['test_score'])

# %% [markdown]
# Long Method Boxplot

# %% [code]
#LongMethod
df=pd.DataFrame({'DT':DT_Scores,'RF':RF_Scores,'LR':LR_Scores,'SVM':SVM_Scores
                ,'MLP':MLP_Scores,'SGD':SGD_Scores['test_score']} )

# %% [code]
boxplot =sns.boxplot(x="variable", y="value", data=pd.melt(df),palette="Pastel1")
boxplot.axes.set_title("Long Method", fontsize=14)
boxplot.set_xlabel("Classifier", fontsize=14)
boxplot.set_ylabel("MCC Score", fontsize=14)
plt.show()

# %% [code]
#LongMethod
df=pd.DataFrame({'DT':DT_accuracy,'RF':RF_Accuracy,'LR':LR_Accuracy,'SVM':SVM_Accuracy
                ,'MLP':MLP_Accuracy,'SGD':SGD_Accuracy} )

# %% [code]
boxplot =sns.boxplot(x="variable", y="value", data=pd.melt(df),palette="Pastel1")
boxplot.axes.set_title("Long Method", fontsize=14)
boxplot.set_xlabel("Classifier", fontsize=14)
boxplot.set_ylabel("Accuracy", fontsize=14)
plt.show()
