# Supplementary material for: Python code smells detection using conventional machine learning models
Source: PeerJ Comput Sci. 2023 May 29;9:e1370. doi: 10.7717/peerj-cs.1370 (PMC10280480; doi:10.7717/peerj-cs.1370)
Supplement: Supplemental Information 2 [file peerj-cs-09-1370-s002.xlsx]

## Sheet: LongMethod-Test
Long Method
	DT	RF	LR	SVM	MLP	SGD	wins	%wins
DT			1	1	1	1	4	80
RF	1		1	1	1	1	5	100
LR							0	0
SVM			1		1	1	3	60
MLP			1				1	20
SGD			1		1		2	40
losess	1	0	5	2	4	3
%losess	20	0	100	40	80	60

## Sheet: LargeClass-Test
Large Class
	DT	RF	LR	SVM	MLP	SGD	wins	%wins
DT			1				1	20
RF	1		1		1	1	4	80
LR							0	0
SVM	1		1			1	3	60
MLP	1		1				2	40
SGD	1		1				2	40
losess	4	0	5	0	1	2
%losess	80	0	100	0	20	40

## Sheet: Final Results
Large Class & Long Method
	DT	RF	LR	SVM	MLP	SGD	wins	%wins
DT	0	0	2	1	1	1	5	50
RF	2	0	2	1	2	2	9	90
LR	0	0	0	0	0	0	0	0
SVM	1	0	2	0	1	2	6	60
MLP	1	0	2	0	0	0	3	30
SGD	1	0	2	0	1	0	4	40
losess	5	0	10	2	5	5
%losess	50	0	100	20	50	50

## Sheet: LargeClass-p-values
Large Class
	RF	LR	SVM	MLP	SGD
DT	1.70207e-09	1.01921e-10	3.35202e-07	2.24045e-05	0.000545737
RF		8.01985e-18	0.114121	0.000360702	9.94925e-06
LR			1.87716e-16	9.43961e-15	5.71047e-15
SVM				0.103875	0.0120733
MLP					0.664847

## Sheet: LongMethod-pvalues
Long Method
	RF	LR	SVM	MLP	SGD
DT	0.00042461	3.89612e-18	5.62532e-05	1.87578e-14	2.34158e-12
RF		4.26632e-18	4.06748e-11	1.21922e-16	1.7228e-16
LR			5.11255e-18	9.19969e-16	1.11798e-16
SVM				7.32582e-09	1.59521e-05
MLP					0.0433814
